# Supplementary material for: The Influence of Diet Change and Oral Metformin on Blood Glucose Regulation and the Fecal Microbiota of Healthy Horses
Source: Animals (Basel). 2021 Apr 1;11(4):976. doi: 10.3390/ani11040976 (PMC8065426; doi:10.3390/ani11040976)
Supplement: Supplementary file 1 [file animals-11-00976-s001.zip]

Archive with 5 entries (5 files):
- Suppl_Fig1.tif
- Suppl_Fig2.tif
- Suppl_Fig3.tif
- Supplementary_Table_1_R1.xlsx
- Supplementary_Table_2.xlsx
