# Supplementary material for: The Influence of Diet Change and Oral Metformin on Blood Glucose Regulation and the Fecal Microbiota of Healthy Horses
Source: Animals (Basel). 2021 Apr 1;11(4):976. doi: 10.3390/ani11040976 (PMC8065426; doi:10.3390/ani11040976)
Supplement: Supplementary file 1 [file animals-11-00976-s001.zip › Supplementary_Table_1_R1.xlsx]

## Sheet: Sheet1
	Horse_ID	Name	Site	Age	Sex	Breed	Health conditions
	Horse 1	Gunner	Middlebush	20	Gelding	QH	Asthma
	Horse 2	Ellie	Middlebush	14	Mare	QH	EMS
	Horse 3	Pride	Middlebush	10	Gelding	TB	none
	Horse 4	Christie	Middlebush	14	Mare	QH	none
	Horse 5	Rosie	Middlebush	19	Mare	Paint	none
	Horse 6	Diamond	Middlebush	15	Mare	QH	none
	Horse 19	Frosty	Middlebush	15	Gelding	QH	none
	Horse 20	Susie	Middlebush	14	Mare	QH	none
	Supplementary Table 1. Basic demographics of horses contributing fecal samples to the study, including Horses 1, 2, 4, and 5 undergoing change from pasture to all-hay diet and receiving metformin, Horses 3 and 6 undergoing change from pasture to all-hay diet; Controls included Horses 1, 2, 5, 19, and 20 remaining on pasture and receiving no treatment or change in management.
