# Supplementary material for: The Influence of Diet Change and Oral Metformin on Blood Glucose Regulation and the Fecal Microbiota of Healthy Horses
Source: Animals (Basel). 2021 Apr 1;11(4):976. doi: 10.3390/ani11040976 (PMC8065426; doi:10.3390/ani11040976)
Supplement: Supplementary file 1 [file animals-11-00976-s001.zip › Supplementary_Table_2.xlsx]

## Sheet: volcano(2)_3902ASVs
	Phylum	Class	Order	Family	Genus	ASV_ID	FC	log2(FC)	raw.pval	#REF!	rank	crit val	# tests
	Bacteroidetes	Bacteroidia	Bacteroidales	F082	unresolved	ASV00134	11.417	3.5131	0.020509	1.6881	44	0.000512558	3902
	Bacteroidetes	Bacteroidia	Bacteroidales	Muribaculaceae	unresolved	ASV00400	0.11447	-3.127	0.027373	1.5627	67	0.000512558
	Bacteroidetes	Bacteroidia	Bacteroidales	p-251-o5	unresolved	ASV00014	0.26948	-1.8917	0.015165	1.8192	31	0.000512558
	Bacteroidetes	Bacteroidia	Bacteroidales	Prevotellaceae	UCG-001	ASV00882	0.2117	-2.2399	0.041607	1.3808	90	0.000512558
	Bacteroidetes	Bacteroidia	Bacteroidales	Prevotellaceae	UCG-003	ASV00274	2.2735	1.1849	0.023907	1.6215	54	0.000512558
	Bacteroidetes	Bacteroidia	Bacteroidales	Prevotellaceae	UCG-003	ASV00080	5.3127	2.4094	0.026885	1.5705	62	0.000512558
	Bacteroidetes	Bacteroidia	Bacteroidales	Prevotellaceae	unresolved	ASV02107	0.31858	-1.6503	0.04995	1.3015	107	0.000512558
	Bacteroidetes	Bacteroidia	Bacteroidales	RF16 group	unresolved	ASV00156	4.3936	2.1354	0.013442	1.8715	27	0.000512558
	Bacteroidetes	Bacteroidia	Bacteroidales	RF16 group	unresolved	ASV00557	5.2425	2.3902	0.028508	1.545	73	0.000512558
	Bacteroidetes	Bacteroidia	Bacteroidales	RF16 group	unresolved	ASV00739	3.6835	1.8811	0.039359	1.405	88	0.000512558
	Bacteroidetes	Bacteroidia	Bacteroidales	Rikenellaceae	RC9 gut group	ASV00198	9.5518	3.2558	0.00052949	3.2761	4	0.000102512
	Bacteroidetes	Bacteroidia	Bacteroidales	Rikenellaceae	RC9 gut group	ASV01787	12.806	3.6787	0.003392	2.4695	11	0.000281907
	Bacteroidetes	Bacteroidia	Bacteroidales	Rikenellaceae	RC9 gut group	ASV00506	3.3624	1.7495	0.0085416	2.0685	16	0.000410046
	Bacteroidetes	Bacteroidia	Bacteroidales	Rikenellaceae	RC9 gut group	ASV01180	4.0775	2.0277	0.010433	1.9816	19	0.00048693
	Bacteroidetes	Bacteroidia	Bacteroidales	Rikenellaceae	RC9 gut group	ASV00105	3.8098	1.9297	0.013394	1.8731	26	0.000512558
	Bacteroidetes	Bacteroidia	Bacteroidales	Rikenellaceae	RC9 gut group	ASV00053	3.1663	1.6628	0.013646	1.865	28	0.000512558
	Bacteroidetes	Bacteroidia	Bacteroidales	Rikenellaceae	RC9 gut group	ASV00672	10.145	3.3428	0.017119	1.7665	36	0.000512558
	Bacteroidetes	Bacteroidia	Bacteroidales	Rikenellaceae	RC9 gut group	ASV00170	3.2383	1.6952	0.022253	1.6526	46	0.000512558
	Bacteroidetes	Bacteroidia	Bacteroidales	Rikenellaceae	RC9 gut group	ASV00373	5.0678	2.3413	0.026587	1.5753	60	0.000512558
	Bacteroidetes	Bacteroidia	Bacteroidales	Rikenellaceae	RC9 gut group	ASV00354	3.7263	1.8977	0.031617	1.5001	77	0.000512558
	Bacteroidetes	Bacteroidia	Bacteroidales	Rikenellaceae	RC9 gut group	ASV00610	6.7887	2.7631	0.036666	1.4357	84	0.000512558
	Bacteroidetes	Bacteroidia	Bacteroidales	Rikenellaceae	RC9 gut group	ASV00504	3.9045	1.9652	0.042102	1.3757	92	0.000512558
	Cyanobacteria	Melainabacteria	Gastranaerophilales	unresolved	unresolved	ASV01439	0.15071	-2.7302	0.016999	1.7696	35	0.000512558
	Euryarchaeota	Methanobacteria	Methanobacteriales	Methanobacteriaceae	Methanobrevibacter	ASV00697	22.167	4.4703	0.041788	1.379	91	0.000512558
	Fibrobacteres	Fibrobacteria	Fibrobacterales	Fibrobacteraceae	Fibrobacter	ASV00157	3.0612	1.6141	0.049072	1.3092	103	0.000512558
	Firmicutes	Clostridia	Clostridiales	Christensenellaceae	R-7 group	ASV02228	3.9077	1.9663	0.0074884	2.1256	15	0.000384418
	Firmicutes	Clostridia	Clostridiales	Christensenellaceae	R-7 group	ASV03201	6.2708	2.6487	0.013966	1.8549	29	0.000512558
	Firmicutes	Clostridia	Clostridiales	Eubacteriaceae	Eubacterium	ASV02023	8.1667	3.0297	0.018252	1.7387	37	0.000512558
	Firmicutes	Clostridia	Clostridiales	FamilyXIII	AD3011 group	ASV01215	7.3556	2.8788	0.023089	1.6366	50	0.000512558
	Firmicutes	Clostridia	Clostridiales	FamilyXIII	AD3011 group	ASV01610	0.13752	-2.8622	0.027781	1.5563	70	0.000512558
	Firmicutes	Clostridia	Clostridiales	FamilyXIII	Anaerovorax	ASV00603	0.13942	-2.8425	0.027186	1.5656	65	0.000512558
	Firmicutes	Clostridia	Clostridiales	Lachnospiraceae	AC2044 group	ASV01677	0.13483	-2.8908	0.021199	1.6737	45	0.000512558
	Firmicutes	Clostridia	Clostridiales	Lachnospiraceae	AC2044 group	ASV02384	0.071006	-3.8159	0.024874	1.6043	56	0.000512558
	Firmicutes	Clostridia	Clostridiales	Lachnospiraceae	AC2044 group	ASV00346	0.059146	-4.0796	0.035555	1.4491	82	0.000512558
	Firmicutes	Clostridia	Clostridiales	Lachnospiraceae	UCG-008	ASV01731	13.167	3.7188	0.0025309	2.5967	8	0.000205023
	Firmicutes	Clostridia	Clostridiales	Lachnospiraceae	UCG-008	ASV00692	3.6316	1.8606	0.043087	1.3657	95	0.000512558
	Firmicutes	Clostridia	Clostridiales	Lachnospiraceae	unresolved	ASV01089	0.13115	-2.9307	0.018655	1.7292	39	0.000512558
	Firmicutes	Clostridia	Clostridiales	Lachnospiraceae	unresolved	ASV00495	8.325	3.0575	0.023211	1.6343	52	0.000512558
	Firmicutes	Clostridia	Clostridiales	Lachnospiraceae	unresolved	ASV01038	0.19802	-2.3363	0.043006	1.3665	94	0.000512558
	Firmicutes	Clostridia	Clostridiales	Lachnospiraceae	XPB1014 group	ASV00546	0.06971	-3.8425	6.29e-06	5.201	1	2.56e-05
	Firmicutes	Clostridia	Clostridiales	Lachnospiraceae	XPB1014 group	ASV00137	0.35894	-1.4782	0.031865	1.4967	78	0.000512558
	Firmicutes	Clostridia	Clostridiales	Peptococcaceae	unresolved	ASV01488	2.7922	1.4814	0.01266	1.8976	20	0.000512558
	Firmicutes	Clostridia	Clostridiales	Ruminococcaceae	Eubacterium coprostanoligenes group	ASV00463	0.12252	-3.0289	0.0052137	2.2829	13	0.000333162
	Firmicutes	Clostridia	Clostridiales	Ruminococcaceae	Eubacterium coprostanoligenes group	ASV02608	5.7963	2.5351	0.01273	1.8952	22	0.000512558
	Firmicutes	Clostridia	Clostridiales	Ruminococcaceae	Eubacterium coprostanoligenes group	ASV00403	2.6199	1.3895	0.026441	1.5777	59	0.000512558
	Firmicutes	Clostridia	Clostridiales	Ruminococcaceae	Eubacterium coprostanoligenes group	ASV02099	3.8071	1.9287	0.042969	1.3668	93	0.000512558
	Firmicutes	Clostridia	Clostridiales	Ruminococcaceae	NK4A214 group	ASV00497	5.2796	2.4004	0.015015	1.8235	30	0.000512558
	Firmicutes	Clostridia	Clostridiales	Ruminococcaceae	NK4A214 group	ASV00362	5.9294	2.5679	0.01603	1.7951	32	0.000512558
	Firmicutes	Clostridia	Clostridiales	Ruminococcaceae	NK4A214 group	ASV00162	0.45431	-1.1382	0.019137	1.7181	42	0.000512558
	Firmicutes	Clostridia	Clostridiales	Ruminococcaceae	NK4A214 group	ASV01270	0.13358	-2.9042	0.020059	1.6977	43	0.000512558
	Firmicutes	Clostridia	Clostridiales	Ruminococcaceae	NK4A214 group	ASV00831	15.281	3.9337	0.023169	1.6351	51	0.000512558
	Firmicutes	Clostridia	Clostridiales	Ruminococcaceae	NK4A214 group	ASV00269	0.40278	-1.3119	0.040995	1.3873	89	0.000512558
	Firmicutes	Clostridia	Clostridiales	Ruminococcaceae	NK4A214 group	ASV01116	5.9619	2.5758	0.047849	1.3201	100	0.000512558
	Firmicutes	Clostridia	Clostridiales	Ruminococcaceae	Ruminiclostridium	ASV00277	6.0654	2.6006	0.018548	1.7317	38	0.000512558
	Firmicutes	Clostridia	Clostridiales	Ruminococcaceae	UCG-002	ASV00904	0.098951	-3.3371	0.022797	1.6421	49	0.000512558
	Firmicutes	Clostridia	Clostridiales	Ruminococcaceae	UCG-002	ASV00809	8.7361	3.127	0.023609	1.6269	53	0.000512558
	Firmicutes	Clostridia	Clostridiales	Ruminococcaceae	UCG-002	ASV00145	8.1806	3.0322	0.028006	1.5528	71	0.000512558
	Firmicutes	Clostridia	Clostridiales	Ruminococcaceae	UCG-002	ASV00450	0.16511	-2.5985	0.028611	1.5435	74	0.000512558
	Firmicutes	Clostridia	Clostridiales	Ruminococcaceae	UCG-004	ASV00763	3.1546	1.6575	0.046458	1.3329	98	0.000512558
	Firmicutes	Clostridia	Clostridiales	Ruminococcaceae	UCG-005	ASV00334	0.22646	-2.1427	0.048949	1.3103	101	0.000512558
	Firmicutes	Clostridia	Clostridiales	Ruminococcaceae	UCG-010	ASV00451	6.7387	2.7525	0.00088596	3.0526	5	0.000128139
	Firmicutes	Clostridia	Clostridiales	Ruminococcaceae	UCG-010	ASV00313	0.29134	-1.7792	0.0029981	2.5232	10	0.000256279
	Firmicutes	Clostridia	Clostridiales	Ruminococcaceae	UCG-010	ASV00581	4.632	2.2116	0.0050745	2.2946	12	0.000307535
	Firmicutes	Clostridia	Clostridiales	Ruminococcaceae	UCG-010	ASV01334	0.18462	-2.4374	0.016781	1.7752	34	0.000512558
	Firmicutes	Clostridia	Clostridiales	Ruminococcaceae	UCG-010	ASV02207	7.1667	2.8413	0.018802	1.7258	41	0.000512558
	Firmicutes	Clostridia	Clostridiales	Ruminococcaceae	UCG-010	ASV00670	3.1787	1.6684	0.02521	1.5984	57	0.000512558
	Firmicutes	Clostridia	Clostridiales	Ruminococcaceae	UCG-010	ASV01854	0.14408	-2.795	0.026663	1.5741	61	0.000512558
	Firmicutes	Clostridia	Clostridiales	Ruminococcaceae	UCG-010	ASV00404	3.8723	1.9532	0.026959	1.5693	63	0.000512558
	Firmicutes	Clostridia	Clostridiales	Ruminococcaceae	UCG-010	ASV00349	4.3613	2.1248	0.027703	1.5575	69	0.000512558
	Firmicutes	Clostridia	Clostridiales	Ruminococcaceae	UCG-010	ASV00562	3.6728	1.8769	0.028392	1.5468	72	0.000512558
	Firmicutes	Clostridia	Clostridiales	Ruminococcaceae	UCG-010	ASV01399	7.5714	2.9206	0.037271	1.4286	85	0.000512558
	Firmicutes	Clostridia	Clostridiales	Ruminococcaceae	UCG-010	ASV01789	0.17189	-2.5404	0.037486	1.4261	87	0.000512558
	Firmicutes	Clostridia	Clostridiales	Ruminococcaceae	UCG-010	ASV02715	3.2381	1.6951	0.04658	1.3318	99	0.000512558
	Firmicutes	Clostridia	Clostridiales	Ruminococcaceae	UCG-010	ASV01588	4.7312	2.2422	0.049909	1.3018	106	0.000512558
	Firmicutes	Clostridia	Clostridiales	Ruminococcaceae	unresolved	ASV01349	10.867	3.4418	1.91e-05	4.7179	2	5.13e-05
	Firmicutes	Clostridia	Clostridiales	Ruminococcaceae	unresolved	ASV01619	5.5833	2.4811	0.018724	1.7276	40	0.000512558
	Firmicutes	Clostridia	Clostridiales	Ruminococcaceae	unresolved	ASV01258	3.6729	1.8769	0.048961	1.3101	102	0.000512558
	Firmicutes	Clostridia	Clostridiales	unresolved	unresolved	ASV03447	6.6944	2.743	0.00089757	3.0469	6	0.000153767
	Firmicutes	Clostridia	Clostridiales	unresolved	unresolved	ASV00744	3.8642	1.9502	0.030426	1.5168	75	0.000512558
	Firmicutes	Clostridia	Clostridiales	vadinBB60 group	unresolved	ASV03661	5	2.3219	0.013009	1.8857	23	0.000512558
	Firmicutes	Erysipelotrichia	Erysipelotrichales	Erysipelotrichaceae	Catenisphaera	ASV00416	0.078826	-3.6652	0.027579	1.5594	68	0.000512558
	Firmicutes	Erysipelotrichia	Erysipelotrichales	Erysipelotrichaceae	UCG-004	ASV00348	4.5571	2.1881	0.036249	1.4407	83	0.000512558
	Firmicutes	Erysipelotrichia	Erysipelotrichales	Erysipelotrichaceae	unresolved	ASV01734	4.6515	2.2177	0.012708	1.8959	21	0.000512558
	Firmicutes	Erysipelotrichia	Erysipelotrichales	Erysipelotrichaceae	unresolved	ASV00642	0.20737	-2.2697	0.033523	1.4747	79	0.000512558
	Firmicutes	Erysipelotrichia	Erysipelotrichales	Erysipelotrichaceae	unresolved	ASV02194	0.30457	-1.7152	0.04936	1.3066	104	0.000512558
	Firmicutes	Negativicutes	Selenomonadales	Veillonellaceae	unresolved	ASV02960	0.074689	-3.743	0.034615	1.4607	81	0.000512558
	Kiritimatiellaeota	Kiritimatiellae	WCHB1-41	unresolved	unresolved	ASV00652	8.1667	3.0297	2.02e-05	4.6952	3	7.69e-05
	Kiritimatiellaeota	Kiritimatiellae	WCHB1-41	unresolved	unresolved	ASV00009	3.0997	1.6321	0.001612	2.7926	7	0.000179395
	Kiritimatiellaeota	Kiritimatiellae	WCHB1-41	unresolved	unresolved	ASV00752	9.5507	3.2556	0.0029323	2.5328	9	0.000230651
	Kiritimatiellaeota	Kiritimatiellae	WCHB1-41	unresolved	unresolved	ASV01711	16.517	4.0459	0.005835	2.234	14	0.00035879
	Kiritimatiellaeota	Kiritimatiellae	WCHB1-41	unresolved	unresolved	ASV00219	4.5	2.1699	0.010238	1.9898	17	0.000435674
	Kiritimatiellaeota	Kiritimatiellae	WCHB1-41	unresolved	unresolved	ASV00128	3.5669	1.8347	0.010425	1.9819	18	0.000461302
	Kiritimatiellaeota	Kiritimatiellae	WCHB1-41	unresolved	unresolved	ASV00001	3.2279	1.6906	0.013025	1.8852	24	0.000512558
	Kiritimatiellaeota	Kiritimatiellae	WCHB1-41	unresolved	unresolved	ASV00163	5.847	2.5477	0.013129	1.8818	25	0.000512558
	Kiritimatiellaeota	Kiritimatiellae	WCHB1-41	unresolved	unresolved	ASV00026	2.7325	1.4502	0.022477	1.6483	48	0.000512558
	Kiritimatiellaeota	Kiritimatiellae	WCHB1-41	unresolved	unresolved	ASV01758	11.583	3.534	0.024461	1.6115	55	0.000512558
	Kiritimatiellaeota	Kiritimatiellae	WCHB1-41	unresolved	unresolved	ASV00803	6.3258	2.6613	0.027109	1.5669	64	0.000512558
	Kiritimatiellaeota	Kiritimatiellae	WCHB1-41	unresolved	unresolved	ASV00438	0.14425	-2.7934	0.027217	1.5652	66	0.000512558
	Kiritimatiellaeota	Kiritimatiellae	WCHB1-41	unresolved	unresolved	ASV00470	4.0829	2.0296	0.031494	1.5018	76	0.000512558
	Kiritimatiellaeota	Kiritimatiellae	WCHB1-41	unresolved	unresolved	ASV00096	5.213	2.3821	0.034059	1.4678	80	0.000512558
	Kiritimatiellaeota	Kiritimatiellae	WCHB1-41	unresolved	unresolved	ASV00343	4.7431	2.2458	0.044365	1.353	96	0.000512558
	Kiritimatiellaeota	Kiritimatiellae	WCHB1-41	unresolved	unresolved	ASV00025	2.03	1.0214	0.044367	1.3529	97	0.000512558
	Lentisphaera	Lentisphaeria	Victivallales	Victivallaceae	unresolved	ASV02282	6.716	2.7476	0.022333	1.6511	47	0.000512558
	Planctomycetes	vadinHA49	unresolved	unresolved	unresolved	ASV02371	0.11959	-3.0638	0.026157	1.5824	58	0.000512558
	Proteobacteria	Deltaproteobacteria	Desulfovibrionales	Desulfovibrionaceae	Bilophila	ASV01681	5.5077	2.4614	0.049387	1.3064	105	0.000512558
	Tenericutes	Mollicutes	RF39	unresolved	unresolved	ASV01656	5.2292	2.3866	0.016109	1.7929	33	0.000512558
	Tenericutes	Mollicutes	RF39	unresolved	unresolved	ASV01427	13.708	3.777	0.037347	1.4277	86	0.000512558
	Supplementary Table 2. All ASVs resulting in an unadjusted p value < 0.05 following serial t-tests for differences between baseline and endpoint abundance of all 3902 detected ASVs. FC = fold change from baseline to endpoint following removal from pasture and switch to an all hay diet; raw p val = the unadjusted p value; crit val = the critical value determined using the Benjamini Hochberg correc…
